# Supplementary material for: Microlicia almedae (Melastomataceae), a new species from the Chapada Diamantina, Bahia, Brazil
Source: PhytoKeys. 2026 Jun 12;276:183–95. doi: 10.3897/phytokeys.276.193021 (PMC13282627; doi:10.3897/phytokeys.276.193021)
Supplement: XML Treatment for Microlicia almedae [file phytokeys.276.193021-treatment1.xml]

<!DOCTYPE tp:taxon-treatment
  PUBLIC "-//TaxonX//DTD Taxonomic Treatment Publishing DTD v0 20100105//EN" "tax-treatment-NSO.dtd">
<tp:taxon-treatment xmlns:tp="http://www.plazi.org/taxpub"><tp:treatment-meta><kwd-group><label>Taxon classification</label><kwd>
                <named-content content-type="kingdom">Plantae</named-content>
              </kwd><kwd>
                <named-content content-type="order">Myrtales</named-content>
              </kwd><kwd>
                <named-content content-type="family">Melastomataceae</named-content>
              </kwd></kwd-group><mixed-citation publication-type="journal"><person-group><name><surname>Pacifico</surname><given-names>Ricardo</given-names></name><name><surname>Kriebel</surname><given-names>Ricardo</given-names></name></person-group><article-title><italic><tp:taxon-name><tp:taxon-name-part taxon-name-part-type="genus" reg="Microlicia">Microlicia</tp:taxon-name-part> <tp:taxon-name-part taxon-name-part-type="species" reg="almedae">almedae</tp:taxon-name-part></tp:taxon-name></italic> (<tp:taxon-name><tp:taxon-name-part taxon-name-part-type="family" reg="Melastomataceae">Melastomataceae</tp:taxon-name-part></tp:taxon-name>), a new species from the Chapada Diamantina, Bahia, Brazil</article-title><source>PhytoKeys</source><day>12</day><month>06</month><year>2026</year><volume>276</volume><fpage>183</fpage><lpage>195</lpage><pub-id pub-id-type="doi">10.3897/phytokeys.276.193021</pub-id></mixed-citation></tp:treatment-meta><tp:nomenclature><tp:taxon-name><object-id xmlns:xlink="http://www.w3.org/1999/xlink" content-type="arpha" xlink:type="simple">A6E4B019-37C5-5AFE-B478-8AEF8FD2C600</object-id>
                    		<tp:taxon-name-part taxon-name-part-type="genus" reg="Microlicia">Microlicia</tp:taxon-name-part> <tp:taxon-name-part taxon-name-part-type="species" reg="almedae">almedae</tp:taxon-name-part>
                    	
                    		<object-id xmlns:xlink="http://www.w3.org/1999/xlink" content-type="ipni" xlink:type="simple">urn:lsid:ipni.org:names:77381407-1</object-id>
                    	</tp:taxon-name><tp:taxon-authority>R.B.Pacifico &amp; Kriebel</tp:taxon-authority><tp:taxon-status xmlns:xlink="http://www.w3.org/1999/xlink" xlink:type="simple">sp. nov.</tp:taxon-status><xref ref-type="fig" rid="F2">Figs 2</xref><xref ref-type="fig" rid="F3">, 3</xref><xref ref-type="fig" rid="F4">, 4</xref><xref ref-type="fig" rid="F5">, 5 A, D</xref></tp:nomenclature><tp:treatment-sec sec-type="Type"><title>Type.</title><p>Brazil • Bahia: Rio do Pires, Serra do Barbado, acesso por Catolés, ao longo da trilha que liga o Vale dos Frios até a base da Serra do Barbado “pelas costas”, ca. <named-content xmlns:xlink="http://www.w3.org/1999/xlink" content-type="dwc:verbatimCoordinates" xlink:type="simple">13°18'18"S, 41°54'04"W</named-content>, 1650–1825 m, 3 December 2025, fl., fr., <italic>L. Daneu 796, L.C. Gomes &amp; E.A. Ramos</italic> (holotype: JABU barcode JABU00001705!; isotypes: CESJ barcode CESJ085957!, CAS and CEPEC [to be distributed], RB!).</p><fig id="F2" position="float" orientation="portrait"><object-id xmlns:xlink="http://www.w3.org/1999/xlink" content-type="doi" xlink:type="simple">10.3897/phytokeys.276.193021.figure2</object-id><object-id xmlns:xlink="http://www.w3.org/1999/xlink" content-type="arpha" xlink:type="simple">D1AC459D-BDD7-5C17-8BBB-FDD8372A668E</object-id><label>Figure 2.</label><caption><p><italic><tp:taxon-name><tp:taxon-name-part taxon-name-part-type="genus" reg="Microlicia">Microlicia</tp:taxon-name-part> <tp:taxon-name-part taxon-name-part-type="species" reg="almedae">almedae</tp:taxon-name-part></tp:taxon-name></italic>. <bold>A</bold>. Habit; <bold>B</bold>. Close-up of a branch; <bold>C</bold>. Leaf adaxial surface; <bold>D</bold>. Leaf abaxial surface; <bold>E</bold>. Detail of glandular-punctate adaxial surface; <bold>F</bold>. Detail of glandular-punctate indumentum on abaxial surface; <bold>G</bold>. Flower in lateral view; <bold>H</bold>. Flowering hypanthium and calyx lobes; <bold>I</bold>. Detail of the indumentum on the hypanthium; <bold>J</bold>. Petal in adaxial view; <bold>K</bold>. Antepetalous (left) and antesepalous (right) stamens; <bold>L</bold>. Gynoecium; <bold>M</bold>. Apex of style and stigma; <bold>N</bold>. Ovary in cross-section; <bold>O</bold>. Capsule enveloped by the hypanthium and calyx lobes; <bold>P</bold>. Seed in lateral view. Illustration by Klei Sousa based on <italic>L. Daneu et al. 796</italic> (JABU).</p></caption><graphic xmlns:xlink="http://www.w3.org/1999/xlink" xlink:href="phytokeys-276-183_article-193021__-g002.jpg" id="oo_1677198.jpg" position="float" orientation="portrait" xlink:type="simple"><uri content-type="original_file" xlink:type="simple">https://binary.pensoft.net/fig/1677198</uri></graphic></fig><fig id="F3" position="float" orientation="portrait"><object-id xmlns:xlink="http://www.w3.org/1999/xlink" content-type="doi" xlink:type="simple">10.3897/phytokeys.276.193021.figure3</object-id><object-id xmlns:xlink="http://www.w3.org/1999/xlink" content-type="arpha" xlink:type="simple">CD965584-9CD9-5FFE-9B14-D02C4803B4D9</object-id><label>Figure 3.</label><caption><p><italic><tp:taxon-name><tp:taxon-name-part taxon-name-part-type="genus" reg="Microlicia">Microlicia</tp:taxon-name-part> <tp:taxon-name-part taxon-name-part-type="species" reg="almedae">almedae</tp:taxon-name-part></tp:taxon-name></italic>. <bold>A</bold>. Flowering branch; <bold>B</bold>. Close-up of a branchlet; <bold>C</bold>. Leaf abaxial surface; <bold>D</bold>. Leaf adaxial surface; <bold>E</bold>. Flower bud; <bold>F</bold>. Antepetalous stamen; <bold>G</bold>. Antesepalous stamen; <bold>H</bold>. Flowering hypanthium; <bold>I</bold>. Capsule enveloped by the hypanthium. Photos taken from <italic>L. Daneu et al. 796</italic> (JABU).</p></caption><graphic xmlns:xlink="http://www.w3.org/1999/xlink" xlink:href="phytokeys-276-183_article-193021__-g003.jpg" id="oo_1677199.jpg" position="float" orientation="portrait" xlink:type="simple"><uri content-type="original_file" xlink:type="simple">https://binary.pensoft.net/fig/1677199</uri></graphic></fig><fig id="F4" position="float" orientation="portrait"><object-id xmlns:xlink="http://www.w3.org/1999/xlink" content-type="doi" xlink:type="simple">10.3897/phytokeys.276.193021.figure4</object-id><object-id xmlns:xlink="http://www.w3.org/1999/xlink" content-type="arpha" xlink:type="simple">7017EAAA-D42E-51D1-B3AF-9BDAE0B61B4C</object-id><label>Figure 4.</label><caption><p><italic><tp:taxon-name><tp:taxon-name-part taxon-name-part-type="genus" reg="Microlicia">Microlicia</tp:taxon-name-part> <tp:taxon-name-part taxon-name-part-type="species" reg="almedae">almedae</tp:taxon-name-part></tp:taxon-name></italic>. <bold>A</bold>. Habit; <bold>B</bold>. Flower; <bold>C</bold>. Landscape with campo rupestre vegetation at Serra do Barbado, the type locality of <italic><tp:taxon-name><tp:taxon-name-part taxon-name-part-type="genus" reg="Microlicia">M.</tp:taxon-name-part> <tp:taxon-name-part taxon-name-part-type="species" reg="almedae">almedae</tp:taxon-name-part></tp:taxon-name></italic>. Voucher: <italic>L. Daneu et al. 796</italic> (JABU). Photos: by L. Daneu (<bold>A, B</bold>); by E.A. Ramos (<bold>C</bold>).</p></caption><graphic xmlns:xlink="http://www.w3.org/1999/xlink" xlink:href="phytokeys-276-183_article-193021__-g004.jpg" id="oo_1677200.jpg" position="float" orientation="portrait" xlink:type="simple"><uri content-type="original_file" xlink:type="simple">https://binary.pensoft.net/fig/1677200</uri></graphic></fig></tp:treatment-sec><tp:treatment-sec sec-type="Description"><title>Description.</title><p>Openly-branched, <bold><italic>erect shrubs</italic></bold> 0.6–1.5 m tall. <bold><italic>Branchlets</italic></bold> subterete, sparsely glandular-punctate, sulcate on the sides opposite to each other, nodes thickened, stem angles unwinged, internodes 1.5–2.5 mm long. <bold><italic>Leaves</italic></bold> sessile, ascendant, decussate, flat, imbricate, semi-amplexicaul; blades 8.9–11.8 × 5.9–7.3 mm, ovate to elliptic ovate, chartaceous, light green and concolored (when fresh), becoming brownish when dry, base slightly attenuate, apex acute to acuminate, both surfaces glandular-punctate, margin inconspicuously serrulate and ciliate with gland-tipped trichomes 0.8–1.2 mm long, the apical trichome to 1.5 mm long, 3-nerved from the base, the venation flat, not prominent on both leaf surfaces, tertiary veins not evident. <bold><italic>Flowers</italic></bold> 5-merous, ebracteolate, terminal, clustered at the apex of the branches; <bold><italic>pedicels</italic></bold> 2–3 mm long (4–5 mm long in fruit); <bold><italic>hypanthia</italic></bold> at anthesis 3.5–5.0 mm long, 4.0–5.5 mm wide at the torus, campanulate, reddish when fresh, becoming brownish when dry, glandular-punctate and densely covered with stout gland-tipped trichomes 0.5–1.5 mm long; <bold><italic>calyx tubes</italic></bold> inconspicuous ca. 0.2 mm long; <bold><italic>calyx lobes</italic></bold> 7.6–9.5 mm long, 1.3–1.7 mm wide at the base, narrowly lanceolate, reddish as the hypanthia when fresh, becoming brownish when dry, apex acute terminating in a gland-tipped trichome to 1.5 mm long, tardily deciduous, externally glandular-punctate and sparsely covered with gland-tipped trichomes 0.8–1.2 mm long, margin entire and ciliate with similar trichomes; <bold><italic>petals</italic></bold> 18–25 × 11–14 mm, oblong-obovate, magenta, margins entire, eciliate, apex shortly acute, both surfaces glabrous; <bold><italic>stamens</italic></bold> 10, dimorphic; antesepalous (larger) stamens with filaments 4.2–6.2 mm long, magenta, glabrous, thecae (excluding rostra) 1.9–3.5 × 0.6–1.0 mm, dark purple when fresh, oblong, externally corrugate, polysporangiate, rostra 0.4–0.6 mm long, the ventrally inclined pores 0.2–0.3 mm wide, nearly circular, pedoconnectives 4.7–8.7 mm long, magenta, the appendages 1.4–1.6 mm long, magenta with a yellow apex, apically truncate to emarginate; antepetalous (smaller) stamens with filaments 4.3–5.7 mm long, magenta, glabrous, thecae (excluding rostra) 1.6–2.4 × 0.5–0.7 mm, yellow when fresh, oblong, externally corrugate, polysporangiate, rostra 0.3–0.6 mm long, the ventrally inclined pores ca. 0.2 mm wide, nearly circular, pedoconnectives 1.6–2.2 mm long, the appendages 0.4–0.6 mm long, yellow, apically truncate to emarginate; <bold><italic>ovaries</italic></bold> (at anthesis) ca. 4.6 × 3.1 mm, superior, subovoid, glabrous, 3-locular; styles ca. 9.5 mm long, glabrous, sigmoid, stigma truncate. Fruits subovoid loculicidal capsules 5.3–7.4 × 4.7–5.4 mm (at maturity), pale brown, 3-valvate, dehiscent from the apex to the base (basipetal), columellas deciduous, fruiting calyx lobes to 12.5 mm long, lately deciduous. Seeds ca. 0.6 mm long, oblong-reniform, testa foveolate.</p></tp:treatment-sec><tp:treatment-sec sec-type="Recognition"><title>Recognition.</title><p>Differs from <italic><tp:taxon-name><tp:taxon-name-part taxon-name-part-type="genus" reg="Microlicia">Microlicia</tp:taxon-name-part> <tp:taxon-name-part taxon-name-part-type="species" reg="giuliettiana">giuliettiana</tp:taxon-name-part></tp:taxon-name></italic> (Figs <xref ref-type="fig" rid="F5">5B</xref>, <xref ref-type="fig" rid="F5">5E</xref>, <xref ref-type="fig" rid="F6">6</xref>) and <italic><tp:taxon-name><tp:taxon-name-part taxon-name-part-type="genus" reg="Microlicia">M.</tp:taxon-name-part> <tp:taxon-name-part taxon-name-part-type="species" reg="pulchra">pulchra</tp:taxon-name-part></tp:taxon-name></italic> (Fig. <xref ref-type="fig" rid="F5">5V</xref>) by its ovate to elliptic-ovate leaves (vs. broadly ovate to orbicular in <italic><tp:taxon-name><tp:taxon-name-part taxon-name-part-type="genus" reg="Microlicia">M.</tp:taxon-name-part> <tp:taxon-name-part taxon-name-part-type="species" reg="giuliettiana">giuliettiana</tp:taxon-name-part></tp:taxon-name></italic>; narrowly elliptic in <italic><tp:taxon-name><tp:taxon-name-part taxon-name-part-type="genus" reg="Microlicia">M.</tp:taxon-name-part> <tp:taxon-name-part taxon-name-part-type="species" reg="pulchra">pulchra</tp:taxon-name-part></tp:taxon-name></italic>; Fig. <xref ref-type="fig" rid="F5">5</xref>), hypanthia covered with gland-tipped trichomes (vs. glabrous in both <italic><tp:taxon-name><tp:taxon-name-part taxon-name-part-type="genus" reg="Microlicia">M.</tp:taxon-name-part> <tp:taxon-name-part taxon-name-part-type="species" reg="giuliettiana">giuliettiana</tp:taxon-name-part></tp:taxon-name></italic> and <italic><tp:taxon-name><tp:taxon-name-part taxon-name-part-type="genus" reg="Microlicia">M.</tp:taxon-name-part> <tp:taxon-name-part taxon-name-part-type="species" reg="pulchra">pulchra</tp:taxon-name-part></tp:taxon-name></italic>), elongated calyx lobes 7.6–9.5 mm long (vs. ca. 4 mm long in <italic><tp:taxon-name><tp:taxon-name-part taxon-name-part-type="genus" reg="Microlicia">M.</tp:taxon-name-part> <tp:taxon-name-part taxon-name-part-type="species" reg="giuliettiana">giuliettiana</tp:taxon-name-part></tp:taxon-name></italic>, 3.5–5 mm long in <italic><tp:taxon-name><tp:taxon-name-part taxon-name-part-type="genus" reg="Microlicia">M.</tp:taxon-name-part> <tp:taxon-name-part taxon-name-part-type="species" reg="pulchra">pulchra</tp:taxon-name-part></tp:taxon-name></italic>), and petals 18–25 mm long (vs. 10–12 mm long in <italic><tp:taxon-name><tp:taxon-name-part taxon-name-part-type="genus" reg="Microlicia">M.</tp:taxon-name-part> <tp:taxon-name-part taxon-name-part-type="species" reg="giuliettiana">giuliettiana</tp:taxon-name-part></tp:taxon-name></italic>, 15–16.5 mm long in <italic><tp:taxon-name><tp:taxon-name-part taxon-name-part-type="genus" reg="Microlicia">M.</tp:taxon-name-part> <tp:taxon-name-part taxon-name-part-type="species" reg="pulchra">pulchra</tp:taxon-name-part></tp:taxon-name></italic>). In addition, <italic><tp:taxon-name><tp:taxon-name-part taxon-name-part-type="genus" reg="Microlicia">Microlicia</tp:taxon-name-part> <tp:taxon-name-part taxon-name-part-type="species" reg="almedae">almedae</tp:taxon-name-part></tp:taxon-name></italic> differs from <italic><tp:taxon-name><tp:taxon-name-part taxon-name-part-type="genus" reg="Microlicia">M.</tp:taxon-name-part> <tp:taxon-name-part taxon-name-part-type="species" reg="giuliettiana">giuliettiana</tp:taxon-name-part></tp:taxon-name></italic> by its modally larger leaves, 8.9–11.8 × 5.9–7.3 mm (vs. 6–9 × 5–6 mm), and uniformly magenta petals (vs. petals pink with a red band abaxially on the right side; Fig. <xref ref-type="fig" rid="F6">6</xref>); <italic><tp:taxon-name><tp:taxon-name-part taxon-name-part-type="genus" reg="Microlicia">M.</tp:taxon-name-part> <tp:taxon-name-part taxon-name-part-type="species" reg="almedae">almedae</tp:taxon-name-part></tp:taxon-name></italic> also differs from <italic><tp:taxon-name><tp:taxon-name-part taxon-name-part-type="genus" reg="Microlicia">M.</tp:taxon-name-part> <tp:taxon-name-part taxon-name-part-type="species" reg="pulchra">pulchra</tp:taxon-name-part></tp:taxon-name></italic> in its wider leaves, 5.9–7.3 mm wide (vs. 4–5 mm wide), and capsules with deciduous columellae (vs. persistent).</p><fig id="F5" position="float" orientation="portrait"><object-id xmlns:xlink="http://www.w3.org/1999/xlink" content-type="doi" xlink:type="simple">10.3897/phytokeys.276.193021.figure5</object-id><object-id xmlns:xlink="http://www.w3.org/1999/xlink" content-type="arpha" xlink:type="simple">71C3274E-CD81-5235-9843-A4C65FC7F49E</object-id><label>Figure 5.</label><caption><p>Compared morphological characters among <italic><tp:taxon-name><tp:taxon-name-part taxon-name-part-type="genus" reg="Microlicia">M.</tp:taxon-name-part> <tp:taxon-name-part taxon-name-part-type="species" reg="almedae">almedae</tp:taxon-name-part></tp:taxon-name></italic>, <italic><tp:taxon-name><tp:taxon-name-part taxon-name-part-type="genus" reg="Microlicia">M.</tp:taxon-name-part> <tp:taxon-name-part taxon-name-part-type="species" reg="giuliettiana">giuliettiana</tp:taxon-name-part></tp:taxon-name></italic>, and <italic><tp:taxon-name><tp:taxon-name-part taxon-name-part-type="genus" reg="Microlicia">M.</tp:taxon-name-part> <tp:taxon-name-part taxon-name-part-type="species" reg="pulchra">pulchra</tp:taxon-name-part></tp:taxon-name></italic>. <bold>A–C</bold>. Leaf in abaxial view; <bold>A</bold>. <italic><tp:taxon-name><tp:taxon-name-part taxon-name-part-type="genus" reg="Microlicia">M.</tp:taxon-name-part> <tp:taxon-name-part taxon-name-part-type="species" reg="almedae">almedae</tp:taxon-name-part></tp:taxon-name></italic>; <bold>B</bold>. <italic><tp:taxon-name><tp:taxon-name-part taxon-name-part-type="genus" reg="Microlicia">M.</tp:taxon-name-part> <tp:taxon-name-part taxon-name-part-type="species" reg="giuliettiana">giuliettiana</tp:taxon-name-part></tp:taxon-name></italic>; <bold>C</bold>. <italic><tp:taxon-name><tp:taxon-name-part taxon-name-part-type="genus" reg="Microlicia">M.</tp:taxon-name-part> <tp:taxon-name-part taxon-name-part-type="species" reg="pulchra">pulchra</tp:taxon-name-part></tp:taxon-name></italic>; <bold>D, E</bold>. Flowering hypanthium; <bold>D</bold>. <italic><tp:taxon-name><tp:taxon-name-part taxon-name-part-type="genus" reg="Microlicia">M.</tp:taxon-name-part> <tp:taxon-name-part taxon-name-part-type="species" reg="almedae">almedae</tp:taxon-name-part></tp:taxon-name></italic>; <bold>E</bold>. <italic><tp:taxon-name><tp:taxon-name-part taxon-name-part-type="genus" reg="Microlicia">M.</tp:taxon-name-part> <tp:taxon-name-part taxon-name-part-type="species" reg="giuliettiana">giuliettiana</tp:taxon-name-part></tp:taxon-name></italic>. Vouchers: <italic>L. Daneu et al. 796</italic> (JABU) (<bold>A</bold>, <bold>D</bold>); <italic>L. Daneu et al. 861</italic> (JABU) (<bold>B</bold>, <bold>E</bold>); <italic>R. Pacifico et al. 681</italic> (CAS) (<bold>C</bold>).</p></caption><graphic xmlns:xlink="http://www.w3.org/1999/xlink" xlink:href="phytokeys-276-183_article-193021__-g005.jpg" id="oo_1677201.jpg" position="float" orientation="portrait" xlink:type="simple"><uri content-type="original_file" xlink:type="simple">https://binary.pensoft.net/fig/1677201</uri></graphic></fig><fig id="F6" position="float" orientation="portrait"><object-id xmlns:xlink="http://www.w3.org/1999/xlink" content-type="doi" xlink:type="simple">10.3897/phytokeys.276.193021.figure6</object-id><object-id xmlns:xlink="http://www.w3.org/1999/xlink" content-type="arpha" xlink:type="simple">2F04983E-0853-5738-9CF4-F2F498906979</object-id><label>Figure 6.</label><caption><p><italic><tp:taxon-name><tp:taxon-name-part taxon-name-part-type="genus" reg="Microlicia">Microlicia</tp:taxon-name-part> <tp:taxon-name-part taxon-name-part-type="species" reg="giuliettiana">giuliettiana</tp:taxon-name-part></tp:taxon-name></italic> in Beco do Guiné, Mucugê, Bahia, Brazil. Voucher: F. Almeda et al. 10757 (CAS, CEPEC, HUEM). Photo by F. Almeda.</p></caption><graphic xmlns:xlink="http://www.w3.org/1999/xlink" xlink:href="phytokeys-276-183_article-193021__-g006.jpg" id="oo_1677202.jpg" position="float" orientation="portrait" xlink:type="simple"><uri content-type="original_file" xlink:type="simple">https://binary.pensoft.net/fig/1677202</uri></graphic></fig></tp:treatment-sec><tp:treatment-sec sec-type="Etymology"><title>Etymology.</title><p>This species is named in honor of the authors’ friend and colleague, Dr. Frank Almeda (1946–), Senior Curator Emeritus of the herbarium of the California Academy of Sciences (CAS), Department of Botany, San Francisco, California, USA. Dr. Almeda is an internationally recognized expert on the family <tp:taxon-name><tp:taxon-name-part taxon-name-part-type="family" reg="Melastomataceae">Melastomataceae</tp:taxon-name-part></tp:taxon-name> and has made numerous contributions to plant systematics, including studies on the Brazilian flora and on the tribe <tp:taxon-name><tp:taxon-name-part taxon-name-part-type="tribe" reg="Lavoisiereae">Lavoisiereae</tp:taxon-name-part></tp:taxon-name>. Throughout his career, he has also been a generous collaborator and mentor, supporting and inspiring students and researchers from several parts of the world.</p></tp:treatment-sec><tp:treatment-sec sec-type="Distribution, habitat, and phenology"><title>Distribution, habitat, and phenology.</title><p><italic><tp:taxon-name><tp:taxon-name-part taxon-name-part-type="genus" reg="Microlicia">Microlicia</tp:taxon-name-part> <tp:taxon-name-part taxon-name-part-type="species" reg="almedae">almedae</tp:taxon-name-part></tp:taxon-name></italic> is known only from Serra do Barbado, Pico da Lapa Grande, and Campo do Bicota in the municipalities of Abaíra and Rio do Pires, Chapada Diamantina, Bahia, Brazil (Fig. <xref ref-type="fig" rid="F7">7</xref>). It grows in campo rupestre exposed to full sun (Fig. <xref ref-type="fig" rid="F4">4C</xref>) at elevations of ca. 1430–1825 m and was collected flowering in November–December and fruiting in December.</p><fig id="F7" position="float" orientation="portrait"><object-id xmlns:xlink="http://www.w3.org/1999/xlink" content-type="doi" xlink:type="simple">10.3897/phytokeys.276.193021.figure7</object-id><object-id xmlns:xlink="http://www.w3.org/1999/xlink" content-type="arpha" xlink:type="simple">F3A7A41A-BDBF-5E29-836B-5F0C179EF9E5</object-id><label>Figure 7.</label><caption><p>Distributions of <italic><tp:taxon-name><tp:taxon-name-part taxon-name-part-type="genus" reg="Microlicia">M.</tp:taxon-name-part> <tp:taxon-name-part taxon-name-part-type="species" reg="almedae">almedae</tp:taxon-name-part></tp:taxon-name></italic> and compared species. <bold>A</bold>. Brazil with the state of Bahia highlighted. <bold>B</bold>. Bahia. <bold>C</bold>. Chapada Diamantina region and the distribution records of <italic><tp:taxon-name><tp:taxon-name-part taxon-name-part-type="genus" reg="Microlicia">M.</tp:taxon-name-part> <tp:taxon-name-part taxon-name-part-type="species" reg="almedae">almedae</tp:taxon-name-part></tp:taxon-name></italic>, <italic><tp:taxon-name><tp:taxon-name-part taxon-name-part-type="genus" reg="Microlicia">M.</tp:taxon-name-part> <tp:taxon-name-part taxon-name-part-type="species" reg="giuliettiana">giuliettiana</tp:taxon-name-part></tp:taxon-name></italic>, and <italic><tp:taxon-name><tp:taxon-name-part taxon-name-part-type="genus" reg="Microlicia">M.</tp:taxon-name-part> <tp:taxon-name-part taxon-name-part-type="species" reg="pulchra">pulchra</tp:taxon-name-part></tp:taxon-name></italic>.</p></caption><graphic xmlns:xlink="http://www.w3.org/1999/xlink" xlink:href="phytokeys-276-183_article-193021__-g007.jpg" id="oo_1677203.jpg" position="float" orientation="portrait" xlink:type="simple"><uri content-type="original_file" xlink:type="simple">https://binary.pensoft.net/fig/1677203</uri></graphic></fig></tp:treatment-sec><tp:treatment-sec sec-type="Conservation status"><title>Conservation status.</title><p><italic><tp:taxon-name><tp:taxon-name-part taxon-name-part-type="genus" reg="Microlicia">Microlicia</tp:taxon-name-part> <tp:taxon-name-part taxon-name-part-type="species" reg="almedae">almedae</tp:taxon-name-part></tp:taxon-name></italic> has an <abbrev xmlns:xlink="http://www.w3.org/1999/xlink" xlink:title="extent of occurrence" xlink:type="simple">EOO</abbrev> of 2,511 km<sup>2</sup> and an <abbrev xmlns:xlink="http://www.w3.org/1999/xlink" xlink:title="area of occupancy" xlink:type="simple">AOO</abbrev> of 12 km<sup>2</sup>. These values support an Endangered (<abbrev xmlns:xlink="http://www.w3.org/1999/xlink" xlink:title="Endangered" xlink:type="simple">EN</abbrev>) conservation status under criterion B of the <xref ref-type="bibr" rid="B11">IUCN (2024)</xref>. All known populations of <italic><tp:taxon-name><tp:taxon-name-part taxon-name-part-type="genus" reg="Microlicia">M.</tp:taxon-name-part> <tp:taxon-name-part taxon-name-part-type="species" reg="almedae">almedae</tp:taxon-name-part></tp:taxon-name></italic> occur within a protected area, the Área de Proteção Ambiental da Serra do Barbado. Although this environmental protection area allows certain types of land use and economic activities, it still provides an important level of protection for the populations of <italic><tp:taxon-name><tp:taxon-name-part taxon-name-part-type="genus" reg="Microlicia">M.</tp:taxon-name-part> <tp:taxon-name-part taxon-name-part-type="species" reg="almedae">almedae</tp:taxon-name-part></tp:taxon-name></italic> and many other narrowly endemic plants (e.g., <xref ref-type="bibr" rid="B10">Hind 1995</xref>; <xref ref-type="bibr" rid="B40">Woodgyer and Zappi 2005</xref>; <xref ref-type="bibr" rid="B36">Salariato et al. 2011</xref>; <xref ref-type="bibr" rid="B35">Saavedra et al. 2014</xref>; <xref ref-type="bibr" rid="B8">Giulietti and Silva 2016</xref>; <xref ref-type="bibr" rid="B15">Pacifico and Almeda 2018</xref>, <xref ref-type="bibr" rid="B26">2022b</xref>, <xref ref-type="bibr" rid="B30">2025</xref>; <xref ref-type="bibr" rid="B3">Carmo et al. 2022</xref>).</p></tp:treatment-sec><tp:treatment-sec sec-type="Additional specimens examined (paratypes)"><title>Additional specimens examined (paratypes).</title><p>Brazil • Bahia: Abaíra. Catolés, Campo do Bicota, próximo a subida que dá acesso ao campo, [ca. <named-content xmlns:xlink="http://www.w3.org/1999/xlink" content-type="dwc:verbatimCoordinates" xlink:type="simple">13°19'17.32"S, 41°51'6.05"W</named-content>], [ca. 1430 m], 28 November 1999, fl., <italic>A.S. Conceição 462 &amp; G.L. Campos</italic> (HUEFS, UEC!). • Rio do Pires. Pico da Lapa Grande, acesso por Catolés passando pelo Vale dos Frios, coletada ao longo da trilha da base ao topo do pico, ca. <named-content xmlns:xlink="http://www.w3.org/1999/xlink" content-type="dwc:verbatimCoordinates" xlink:type="simple">13°18'39"S, 41°54'34"W</named-content>, 1650–1825 m, 4 December 2025, fl., fr., L. <italic>Daneu 801, L.C. Gomes &amp; E.A. Ramos</italic> (CAS!, JABU!, RB!).</p></tp:treatment-sec><ref-list><ref id="B11"><mixed-citation xmlns:xlink="http://www.w3.org/1999/xlink" xlink:type="simple">IUCN (2024) Guidelines for Using the IUCN Red List Categories and Criteria. Version 16. Prepared by the Standards and Petitions Committee. <ext-link xlink:href="https://www.iucnredlist.org/documents/RedListGuidelines.pdf" ext-link-type="uri" xlink:type="simple">https://www.iucnredlist.org/documents/RedListGuidelines.pdf</ext-link></mixed-citation></ref><ref id="B10"><mixed-citation xmlns:xlink="http://www.w3.org/1999/xlink" xlink:type="simple">Hind DJN (1995) <italic><tp:taxon-name><tp:taxon-name-part taxon-name-part-type="genus">Catolesia</tp:taxon-name-part></tp:taxon-name></italic>, a new genus of the tribe <tp:taxon-name><tp:taxon-name-part taxon-name-part-type="tribe">Eupatorieae</tp:taxon-name-part></tp:taxon-name> (<tp:taxon-name><tp:taxon-name-part taxon-name-part-type="family">Compositae</tp:taxon-name-part></tp:taxon-name>: <tp:taxon-name><tp:taxon-name-part taxon-name-part-type="tribe">Eupatorieae</tp:taxon-name-part></tp:taxon-name>) from Bahia, Brazil. Kew Bulletin 50: 93–100.</mixed-citation></ref><ref id="B40"><mixed-citation xmlns:xlink="http://www.w3.org/1999/xlink" xlink:type="simple">Woodgyer EM, Zappi DC (2005) Two new species of <italic><tp:taxon-name><tp:taxon-name-part taxon-name-part-type="genus">Microlicia</tp:taxon-name-part></tp:taxon-name></italic> D. Don (<tp:taxon-name><tp:taxon-name-part taxon-name-part-type="family">Melastomataceae</tp:taxon-name-part></tp:taxon-name>) from Catolés, Bahia, NE Brazil. Kew Bulletin 60: 435–440.</mixed-citation></ref><ref id="B36"><mixed-citation xmlns:xlink="http://www.w3.org/1999/xlink" xlink:type="simple">Salariato DL, Morrone O, Zuloaga FO (2011) New species of <tp:taxon-name><tp:taxon-name-part taxon-name-part-type="tribe">Paniceae</tp:taxon-name-part></tp:taxon-name> (<tp:taxon-name><tp:taxon-name-part taxon-name-part-type="family">Poaceae</tp:taxon-name-part></tp:taxon-name>, <tp:taxon-name><tp:taxon-name-part taxon-name-part-type="subfamily">Panicoideae</tp:taxon-name-part></tp:taxon-name>) from Brazil. Systematic Botany 36: 469–478. <ext-link xlink:href="10.1600/036364411X553126" ext-link-type="doi" xlink:type="simple">https://doi.org/10.1600/036364411X553126</ext-link></mixed-citation></ref><ref id="B35"><mixed-citation xmlns:xlink="http://www.w3.org/1999/xlink" xlink:type="simple">Saavedra MM, Monge M, Guimarães E (2014) <italic><tp:taxon-name><tp:taxon-name-part taxon-name-part-type="genus">Dasyphyllum</tp:taxon-name-part> <tp:taxon-name-part taxon-name-part-type="species">diamantinense</tp:taxon-name-part></tp:taxon-name></italic> (<tp:taxon-name><tp:taxon-name-part taxon-name-part-type="family">Asteraceae</tp:taxon-name-part></tp:taxon-name>, <tp:taxon-name><tp:taxon-name-part taxon-name-part-type="subfamily">Barnadesioideae</tp:taxon-name-part></tp:taxon-name>): a new species from the Chapada Diamantina, Bahia State, Brazil. Phytotaxa 174: 231–236. <ext-link xlink:href="10.11646/phytotaxa.174.4.4" ext-link-type="doi" xlink:type="simple">https://doi.org/10.11646/phytotaxa.174.4.4</ext-link></mixed-citation></ref><ref id="B8"><mixed-citation xmlns:xlink="http://www.w3.org/1999/xlink" xlink:type="simple">Giulietti AM, Silva DM (2016) A new species of <italic><tp:taxon-name><tp:taxon-name-part taxon-name-part-type="genus">Leiothrix</tp:taxon-name-part></tp:taxon-name></italic> (<tp:taxon-name><tp:taxon-name-part taxon-name-part-type="family">Eriocaulaceae</tp:taxon-name-part></tp:taxon-name>) from the Espinhaço Range, Bahia, Brazil. Phytotaxa 247: 127–132. <ext-link xlink:href="10.11646/phytotaxa.247.2.4" ext-link-type="doi" xlink:type="simple">https://doi.org/10.11646/phytotaxa.247.2.4</ext-link></mixed-citation></ref><ref id="B15"><mixed-citation xmlns:xlink="http://www.w3.org/1999/xlink" xlink:type="simple">Pacifico R, Almeda F (2018) Two new species of <italic><tp:taxon-name><tp:taxon-name-part taxon-name-part-type="genus">Microlicia</tp:taxon-name-part></tp:taxon-name></italic> (<tp:taxon-name><tp:taxon-name-part taxon-name-part-type="family">Melastomataceae</tp:taxon-name-part></tp:taxon-name>) from the Cadeia do Espinhaço, Brazil. Brittonia 70: 445–454. <ext-link xlink:href="10.1007/s12228-018-9539-z" ext-link-type="doi" xlink:type="simple">https://doi.org/10.1007/s12228-018-9539-z</ext-link></mixed-citation></ref><ref id="B26"><mixed-citation xmlns:xlink="http://www.w3.org/1999/xlink" xlink:type="simple">Pacifico R, Almeda F, Gali L, Fidanza K (2022b) Two new narrow endemic species of <italic><tp:taxon-name><tp:taxon-name-part taxon-name-part-type="genus">Microlicia</tp:taxon-name-part></tp:taxon-name></italic> (<tp:taxon-name><tp:taxon-name-part taxon-name-part-type="family">Melastomataceae</tp:taxon-name-part></tp:taxon-name>, <tp:taxon-name><tp:taxon-name-part taxon-name-part-type="tribe">Lavoisiereae</tp:taxon-name-part></tp:taxon-name>) from Serra do Porco Gordo, Bahia, Brazil. Nordic Journal of Botany 2022(12): e03749.</mixed-citation></ref><ref id="B30"><mixed-citation xmlns:xlink="http://www.w3.org/1999/xlink" xlink:type="simple">Pacifico R, Almeda F, Engels ME, Goldenberg R (2025) Two new species of <italic><tp:taxon-name><tp:taxon-name-part taxon-name-part-type="genus">Microlicia</tp:taxon-name-part></tp:taxon-name></italic> (<tp:taxon-name><tp:taxon-name-part taxon-name-part-type="family">Melastomataceae</tp:taxon-name-part></tp:taxon-name>) from unprotected campo rupestre in the western Chapada Diamantina, Bahia, Brazil. PhytoKeys 266: 253–265. <ext-link xlink:href="10.3897/phytokeys.266.158601" ext-link-type="doi" xlink:type="simple">https://doi.org/10.3897/phytokeys.266.158601</ext-link></mixed-citation></ref><ref id="B3"><mixed-citation xmlns:xlink="http://www.w3.org/1999/xlink" xlink:type="simple">Carmo J, Scatigna A, Shimizu G, Simões A (2022) <italic><tp:taxon-name><tp:taxon-name-part taxon-name-part-type="genus">Mitracarpus</tp:taxon-name-part> <tp:taxon-name-part taxon-name-part-type="species">semirianus</tp:taxon-name-part></tp:taxon-name></italic> (<tp:taxon-name><tp:taxon-name-part taxon-name-part-type="tribe">Spermacoceae</tp:taxon-name-part></tp:taxon-name>, <tp:taxon-name><tp:taxon-name-part taxon-name-part-type="family">Rubiaceae</tp:taxon-name-part></tp:taxon-name>), an overlooked new species from the “campo rupestre” of Bahia, northeastern Brazil, with notes on <italic><tp:taxon-name><tp:taxon-name-part taxon-name-part-type="genus">Mitracarpus</tp:taxon-name-part> <tp:taxon-name-part taxon-name-part-type="species">lhotzkyanus</tp:taxon-name-part></tp:taxon-name></italic>. Plant Ecology and Evolution 155: 165–177. <ext-link xlink:href="10.5091/plecevo.84548" ext-link-type="doi" xlink:type="simple">https://doi.org/10.5091/plecevo.84548</ext-link></mixed-citation></ref></ref-list></tp:taxon-treatment>
